# Supplementary material for: Inter-individual variability amplified through breeding reveals control of reward-related action strategies by Melanocortin-4 Receptor in the dorsomedial striatum
Source: Commun Biol. 2022 Feb 8;5:116. doi: 10.1038/s42003-022-03043-2 (PMC8825839; doi:10.1038/s42003-022-03043-2)
Supplement: Supplementary file 3 — Supplementary Data 1 [file 42003_2022_3043_MOESM3_ESM.xlsx]

## Sheet: figure1
figure 1b							inactive								figure 1c			figure 1d			figure 1e																	figure 1f, same mice			figure 1g
0.0962963	0.0518519	0.244444	0.244444	0.560748	1.46341	1.5	0.0222222	0.00740741	0.140741	0.0740741	0.17757	0.463415	0.35		contingent	noncontingent		contingent	noncontingent		F1	F1	0.235714	0.407143	0.782967	0.97878	1.05556	1.74877	1.25	0.192857	0.121429	0.393407	0.186207	0.130556	0.398604	0.15625		0.88	2.7		control	bred
0.0666667	0.0666667	0.0592593	0.288889	0.362963	0.659341	0.923077	0.0222222	0.0296296	0.0148148	0.125926	0.0444444	0.197802	0.169231		3.72	4.12		0.6	1.8		F1	F1	0.221429	0.364286	0.307143	0.357143	0.5	0.435714	0.492857	0.242857	0.0285714	0.178571	0.0785714	0.128571	0.0714286	0.107143		1.06	0.2		0.666667	0.833333
0.0444444	0.0518519	0.177778	0.0518519	0.148148	0.118519	1.07143	0.00740741	0	0.0222222	0	0.0222222	0.0666667	0.285714		4.44	1.64		0.3	1.6		F1	F1	0.242857	0.564286	0.614286	1.01939	1.03333	1.27005	1.1166	0.1	0.0714286	0.3	0.628571	0.466667	0.384135	0.368083		2.1	1.3		0.857143	0.8
0.037037	0.0814815	0.111111	0.251852	0.333333	0.491803	1.03448	0.0296296	0.0148148	0.0296296	0.0444444	0.111111	0.122951	0.258621		5.52	0.28		0.4	0.2		F1	F1	0.0785714	0.121429	0.2	0.535714	0.635714	1.07211	1.08328	0.0285714	0.0357143	0.142857	0.114286	0.342857	0.481815	0.472674		1.32	0.74		1	0.666667
0.0444444	0.0518519	0.0222222	0.037037	0.185185	0.46875	0.681818	0.0518519	0.0888889	0.00740741	0.0296296	0.103704	0.234375	0.306818		4.52	0.64		0.9	1.3		F1	F1	0.307143	0.1	0.0357143	0.639634	0.128571	0.157143	0.285714	0	0.127857	0.0578571	0	0.163571	0.147143	0.0778571		0.58	0.24		1	1
0.0444444	0.0592593	0.148148	0.259259	0.362963	0.571429	0.983607	0.0518519	0.0296296	0.103704	0.037037	0.148148	0.171429	0.229508		3.96	1.8		0.6	1.4		F1	F1	0.107143	0.311429	0.271429	0.307143	0.585714	0.507143	0.621429	0	0	0.0142857	0.0121429	0.0128571	0.00571429	0.0107143		1.46	1.32		1	0.5
0.671429	0.314286	0.5	0.828571	0.814286	1.15385	0.895522	0.128571	0.114286	0.128571	0.2	0.214286	0.0576923	0.238806		0.44	4.28		0.5	0.5		F1	ctrl	0.121429	0.264286	0.321429	0.335714	0.628571	0.771429	0.692857	0.0285714	0.0857143	0.05	0.107143	0.314286	0.221429	0.214286		0.96	0.5		1	0.8
0.214286	0.114286	0.142857	0.557143	0.642857	0.814286	0.882353	0.0571429	0.1	0.0142857	0.114286	0.0714286	0.257143	0.323529		1.16	4.76		2.3	1.2		F1	ctrl	0.15	0.0785714	0.0714286	0.142857	0.135714	0.157143	0.264286	0.178571	0.0214286	0	0.0357143	0.0214286	0.00714286	0.075		0.84	0.06			0
0.3	0.4	0.6	0.657143	0.557143	1.07143	1.01695	0.0857143	0.0285714	0.2	0.357143	0.414286	0.428571	0.237288		2.52	1.68		1.7	1.1		F1	ctrl	0.178571	0.259524	0.0571429	0.342857	0.678571	0.842857	0.875974	0.1	0	0	0.128571	0.264286	0.385714	0.280519		1.28	0.2			0.33
0.414286	0.557143	0.685714	0.785714	0.814286	1.13208	1.64384	0.157143	0.1	0.3	0.285714	0.171429	0.150943	0.191781		1.6	0.88		2.1	1.2		F1	ctrl	0.364286	0.259524	0.485714	0.478571	0.607143	0.940816	1.07143	0.0642857	0	0.192857	0.292857	0.2	0.383673	0.385714		0.92	0.52			0
0.5	0.385714	2.18182	0.828571	0.909091	1.81818	1.13208	0.114286	0.185714	0.363636	0.2	0.545455	0.121212	0.150943		2.56	2.36		3.5	0.9		F1	ctrl	0.235714	0.435714	0.535714	0.642857	0.785714	0.685714	0.714286	0.114286	0.157143	0.257143	0.185714	0.278571	0.214286	0.164286		1.4	1.06			0.5
0.171429	0.471429	0.714286	0.742857	0.6	0.983607	1.30435	0.0571429	0.542857	0.271429	0.371429	0.357143	0.540984	0.73913		2.28	2.12		2.6	1.3		F2	F2	0.221429	0.121429	0.371429	0.542857	0.657143	0.824074	0.764286	0.0571429	0.0428571	0.3	0.235714	0.285714	0.407407	0.192857		1.38	0.48
0.142857	0.185714	0.514286	0.6	0.5	1.22449	1.2	0.214286	0.114286	0.0428571	0.542857	0.157143	0.755102	0.62		2.32	2.08		4.1	1.8		F2	ctrl	0.135714	0.257143	0.371429	0.535714	0.721429	0.778571	0.984665	0.0571429	0.0571429	0.0214286	0.128571	0.285714	0.242857	0.320689		1.18	1.28
0.128571	0.0714286	0.0285714	0.0571429	0.0714286	0.314286	0.557143	0	0	0.0142857	0	0.0571429	0.0428571	0.0142857		2.04	1.32		3.7	1.9		F2	ctrl	0.242857	0.407143	0.478571	0.890816	0.642857	1.10101	0.854545	0.0785714	0.0857143	0.214286	0.460204	0.442857	0.329461	0.197619		2.16	1.22
0.3	0.471429	0.528571	0.657143	0.428571	0.8	0.742857	0.0571429	0.171429	0.471429	0.2	0.0714286	0.142857	0.1		1.92	0.36		2.8	0.7		F2	F2	0.164286	0.0357143	0.67381	0.292857	0.478571	0.567241	0.614286	0.0642857	0.0214286	0.1	0.0642857	0.0571429	0.0918719	0.114286		1.18	1.54
0.557143	0.6	0.671429	0.923077	0.6	1.25	1.875	0.228571	0.571429	0.342857	0.353846	0.228571	0.770833	0.4375		2.04	3.16		3	0.7		F2	F2	0.135714	0.228571	0.414286	0.492857	0.748157	0.757143	0.628571	0.0428571	0.0428571	0.128571	0.3	0.447465	0.485714	0.3		0.76	1.08
0.257143	0.4	0.485714	0.628571	0.869565	1.17647	1.22449	0.0428571	0.0285714	0.471429	0.157143	0.057971	0.235294	0.0816327		2.48	1.92		1.8	0.9		F2	ctrl	0.128571	0.0571429	0.25	0.342857	0.635714	0.728571	0.721429	0.05	0.0214286	0.0642857	0.107143	0.314286	0.307143	0.364286		1.94	0.58
0.2	0.171429	0.557143	0.757143	1.15385	1.66667	1.53846	0.0428571	0.0571429	0.142857	0.257143	0.519231	0.388889	0.0512821		1.64	0.72		1.5	2.2		F2	ctrl	0.214286	0.428571	0.407143	0.711607	0.836025	1.09671	0.913232	0.0642857	0.392857	0.25	0.297991	0.328571	0.338485	0.295199		2.04	1.58
0.185714	0.5	0.657143	0.557143	0.728571	1.05263	1.30435	0.142857	0.228571	0.0714286	0.0857143	0.242857	0.22807	0.326087		2.56	1		0.8	0.8		F2	F2	0.221429	0.214286	0.371429	0.578571	0.733333	0.741803	0.781527	0.0214286	0.0642857	0.0928571	0.371429	0.366667	0.344848	0.210837		1.7	1
0.214286	0.314286	0.728571	0.828571	1.2	1.25	0.902256	0.185714	0.0857143	0.257143	0.171429	0.38	0.25	0.300752		1.24	1.88		2.9	2		F2	F2	0.314286	0.264286	0.624026	0.621429	0.75	0.932143	0.814286	0.107143	0.0357143	0.218831	0.285714	0.2	0.425	0.214286		2	2.96
0.185714	0.142857	0.557143	0.923077	0.895522	0.8	1.17647	0.0857143	0.0285714	0.385714	0.292308	0.179104	0.0571429	0.235294		1.8	1		2	1.9		F2	ctrl	0.121429	0.0714286	0.0357143	0.0928571	0.435714	0.392857	0.578571	0.0642857	0.00714286	0.00714286	0.0357143	0.107143	0.178571	0.221429		1.22	0.1
0.314286	0.3	0.528571	0.785714	0.909091	0.9375	0.952381	0.0428571	0.1	0.214286	0.428571	0.393939	0.4375	0.142857		0.84	0.48		3.2	1.6		F2	ctrl	0.15	0.0428571	0.0214286	0.392857	0.321429	0.464286	0.557143	0.0642857	0.00714286	0.0142857	0.0785714	0.0285714	0.121429	0.0928571		1.3	0
0.228571	0.0428571	0.1	0.1	0.857143	0.642857	0.814286	0.0428571	0.0142857	0.0285714	0.0285714	0.0428571	0.271429	0.614286		1.36	0.8		0.8	1.7
0.2	0.3	0.757143	0.628571	0.728571	2.06897	0.983607	0.0714286	0.114286	0.114286	0.0571429	0.0857143	0.413793	0.0491803		0.76	1.28		1.2	1.3
0.142857	0.314286	0.542857	0.614286	0.571429	0.771429	0.685714	0.0285714	0.0285714	0.157143	0.185714	0.557143	0.371429	0.3		1.05	0.92		1.5	1.4
0.171429	0.2	0.171429	0.285714	0.628571	0.685714	0.828571	0.0285714	0	0.0142857	0.0857143	0.271429	0.185714	0.314286		2.28	1.96		2.7	1.5
0.3	0.371429	0.371429	0.742857	1.09091	0.869565	1.6	0.0428571	0.171429	0.1	0.3	0.327273	0.130435	0.24		1.4	1.12		2	1.9
0.0857143	0.3	0.1	0.428571	0.471429	0.642857	0.671429	0.0142857	0.0142857	0.0142857	0.128571	0.171429	0.185714	0.2		0.7	0.72		3	1.4
0.0428571	0.257143	0.5	0.614286	0.9375	0.714286	1.76471	0.0285714	0.0714286	0.0857143	0.185714	0.515625	0.671429	0.705882		0.76	0.2		1.2	0.8
0.342857	0.128571	0.642857	1.25	1.09091	0.614286	0.528571	0.342857	0.0428571	0.342857	0.416667	0.290909	0.157143	0.0714286		1.24	1.76		2.6	1.1
0.114286	0.3	0.6	0.657143	0.8	0.771429	0.828571	0.0142857	0.0428571	0.228571	0.342857	0.171429	0.171429	0.142857		1.2	0.52		1.3	0.7
0.228571	0.485714	0.585714	0.757143	0.757143	1.36364	0.7	0.114286	0.157143	0.271429	0.4	0.271429	0.295455	0.185714		1	0.96		1.3	2.6
0.2	0.4	0.571429	0.923077	0.771429	0.714286	0.814286	0.0571429	0.114286	0.471429	0.307692	0.671429	0.557143	0.414286		1.48	0.92		1.2	2.4
0.1	0.442857	0.571429	0.671429	0.785714	0.485714	0.557143	0.0428571	0.257143	0.842857	0.257143	0.414286	0.328571	0.242857		1.08	0.92		1.7	1.8
0.2	0.157143	0.471429	0.557143	0.642857	1.11111	0.728571	0.0571429	0.0571429	0.142857	0.171429	0.128571	0.351852	0.0857143		0.68	0.76		1.7	1
0.0857143	0.257143	0.442857	0.357143	0.742857	0.814286	0.909091	0.0571429	0.0428571	0.0142857	0.0571429	0.271429	0.171429	0.121212		1.6	0.76		2.8	0.9
0.1	0.128571	0.242857	0.442857	0.557143	0.923077	0.923077	0.0857143	0.1	0.0714286	0.171429	0.0714286	0.338462	0.338462		0.92	1.08		1.9	1.2
0.314286	0.3	0.328571	0.457143	0.528571	0.628571	0.923077	0.0142857	0.1	0.1	0.114286	0.257143	0.171429	0.184615		1.48	1.64		1.1	1.9
0.114286	0.0428571	0.0857143	0.342857	0.557143	0.8	0.757143	0.0714286	0.0714286	0	0.0571429	0.142857	0.2	0.214286		2.28	0.6		1.6	1.3
0.257143	0.242857	0.514286	0.528571	0.642857	0.7	1.42857	0.114286	0.0428571	0.257143	0.228571	0.328571	0.3	0.47619		0.92	0.84		1.5	1.1
0.285714	0.271429	0.457143	0.585714	0.657143	0.728571	0.895522	0.128571	0.0571429	0.2	0.271429	0.328571	0.457143	0.462687		0.64	0.12		1.5	0.8
0.185714	0.114286	0.0714286	0.0142857	0.0571429	0.0714286	0.471429	0.0571429	0.0428571	0.0428571	0	0	0	0.271429		1.32	1.88		3.2	1.5
0.0571429	0.1	0.228571	0.2	0.357143	0.628571	0.742857	0.0428571	0	0.0714286	0.0428571	0.2	0.2	0.228571		1.28	1.96		2.9	2.5
0.3	0.157143	0.528571	0.628571	1.15385	1.01695	1.2	0.0428571	0.0285714	0.128571	0.314286	0.403846	0.338983	0.52		1.16	1.4		0.9	1.7
0.214286	0.0142857	0.114286	0.0571429	0.385714	0.4	0.6	0.114286	0	0.0428571	0	0.0571429	0.0714286	0.271429		0.96	2.44		2.2	0.9
0.128571	0.0285714	0.1	0.1	0.614286	0.923077	0.909091	0.0285714	0.0142857	0.0428571	0.0142857	0.185714	0.123077	0.30303		0.88	0.12		2.8	0.9
0.0714286	0.428571	0.514286	0.714286	1.33333	1.30435	0.923077	0	0.128571	0.114286	0.242857	0.311111	0.23913	0.0461538		0.72	0.52		1.7	1.4
0.128571	0.0857143	0.442857	0.514286	0.714286	0.614286	0.714286	0.0714286	0.157143	0.0571429	0.157143	0.228571	0.157143	0.128571		1.08	2.28		0.9	1.1
0.171429	0.0857143	0.485714	0.671429	0.967742	1.13208	0.967742	0.0285714	0.0285714	0.1	0.142857	0.435484	0.283019	0.241935		0.96	2.16		1.5	0.8
0.0714286	0.428571	0.457143	0.714286	0.6	0.7	0.728571	0.0285714	0.314286	0.0857143	0.557143	0.228571	0.228571	0.0857143		1.16	0.2		2	1.1
0.142857	0.342857	0.5	0.642857	1.2	1.03448	0.857143	0.0571429	0.0714286	0.0714286	0.185714	0.32	0.206897	0.0857143		0.64	1.64		1.9	1.8
0.0285714	0.3	0.6	0.7	1.66667	0.728571	0.814286	0.0428571	0.1	0.128571	0.257143	0.694444	0.314286	0.457143		1.36	1.76		3.1	1.2
															0.84	1.04		3.7	2.1
															non-normal data subject to transformation

## Sheet: figure2
	PSD95; figure 2A					synaptophysin; figure 2B					CNPase; figure 2C					figure 2E
group	control	bred	control	bred		control	bred	control	bred		control	bred	control	bred		ventral striatum			DMS
region	ventral	ventral	dorsal	dorsal		ventral	ventral	dorsal	dorsal		ventral	ventral	dorsal	dorsal		MC4R	response score		MC4R	response score
	0.592902	0.595965	0.913231	0.694458		0.92978	0.668526	1.22185	0.85245		0.580964	0.313748	0.859383	0.571137		1.72317	3.52632		0.718116	3.52632
	1.18271	0.872254	1.08677	0.69049		1.03985	1.87725	0.806758	1.30518		1.00162	0.518753	1.75509	0.490476		0.307061	4.83333		0.860929	4.83333
	0.881389	0.753939	0.898481	0.996121		1.10653	1.10448	0.971379	0.908627		0.699036	0.693306	0.385528	0.883359		0.848908	4.46154		0.277545	4.46154
	1.03279	0.67577	1.02731	0.803978		0.692845	0.800018	1.07241	0.836481		0.588092	0.568347	0.658897	0.848543		0.265843	4.61111		0.507197	4.61111
	0.81247	0.887689	1.07421	0.892692		0.641642	1.22662	1.1242	1.30415		0.409466	0.172255	0.710165	0.717186		0.48348	1.42105		1.08358	1.42105
		0.744959		0.705888		1.08366	1.53149	0.818151	1.51787		0.499094	0.586905	1.20279	0.647392		0.591837	1.5		1.44065	1.5
		0.797599		0.765783		1.32754	1.04525	0.985217	1.1807		0.522002	0.755414	1.42815			1.63028	3.14286		0.780024	3.14286
		0.726185		0.931817		0.890996	0.907413	1.21234	1.21669		1.07943					1.64122	1.85		0.731964	1.85
				0.880162		1.15296	1.25783	1.01098	0.854316
						0.844714	0.943733	1.20912	0.59474
								0.567601

## Sheet: figure3
figure 3B response acquisition (left)																	group	figure 3B, right, raw 5-min. bin values							figure 3C
CONTROL	0.2	0.8	0.814286	0.842857	1.36364	0.514286	0.869565	0.0428571	0.285714	0.185714	0.0857143	0.5	0.0285714	0.0289855			CONTROL	1	2.6	1.6	0	0			control	n=8
CONTROL	0.685714	0.3	0.457143	0.5	0.8	1.36364	1.01695	0.614286	0.0571429	0.314286	0.142857	0.271429	0.272727	0.186441			CONTROL	1	4.2	2.6	0.2	0.4			DMS Mc4r KD	n=14
CONTROL	0.428571	0.4	0.542857	0.742857	1.62162	1.22449	1.07143	0.185714	0.128571	0.385714	0.171429	0.27027	0.326531	0.232143			CONTROL	2.6	6.4	4.8	5.6	4.2
CONTROL	0.514286	0.642857	0.671429	1.2766	1.25	0.814286	1.66667	0.0571429	0.114286	0.342857	0.340426	0.229167	0.0857143	0.25			CONTROL	1.8	2	0.8	0	0
Cre	0.457143	0.285714	0.557143	0.7	1	1.66667	1.11111	0.0857143	0	0.185714	0.142857	0.15	0.194444	0.0925926			Cre	0.8	0.6	0.4	0	0
Cre	0.357143	0.442857	0.642857	0.814286	2.14286	1.875	1.2	0.128571	0.428571	0.414286	0.528571	0.428571	0.46875	0.46			Cre	5	4.6	0.6	0	0			valued	DMS Mc4r KD	DMS Mc4r KD	DMS Mc4r KD	DMS Mc4r KD	DMS Mc4r KD	DMS Mc4r KD	DMS Mc4r KD	DMS Mc4r KD	DMS Mc4r KD	DMS Mc4r KD	DMS Mc4r KD	control	DMS Mc4r KD	DMS Mc4r KD	DMS Mc4r KD	control	control	control	control	control	control	control
Cre	0.314286	0.371429	0.328571	0.685714	0.785714	0.328571	0.983607	1.34286	0.314286	0.0714286	0.414286	0.271429	0.185714	0.131148			Cre	1	2	0.6	1	2.6			day 1	0.6	0.3	0.5	0.7	0.5	0.7	0.5	0.3	0.5	0.6	0.7	0.6	0.4	0.6	0.5	0.5	0.2	0.9	0.6	0.6	0.2	0.7
Cre	0.214286	0.114286	0.542857	0.685714	1.13208	0.728571	0.785714	0.0714286	0.0285714	0.157143	0.171429	0.490566	0.242857	0.2			Cre	1.4	3.8	2	0.2	0			day 2	0.7	0.5	0.6	0.7	0.8	0.9	0.8	0.3	0.9	0.8	0.8	0.7	1.1	0.6	0.7	0.3	0.6	0.5	0.7	0.7	0.5	0.5
CONTROL	0.457143	0.342857	0.6	0.828571	1.5	0.685714	1.2766	0.3	0.0142857	0.157143	0.385714	0.475	0.0714286	0.212766			CONTROL	2.4	3.4	2	0.8	0.2			day 3	0.8	0.4	0.4	0.7	0.7	0.8	0.8	0.5	0.9	0.5	0.8	1	0.7	0.7	0.9	0.6	0.3	0.8	0.8	0.6	0.6	1
CONTROL	0.442857	0.5	0.771429	1.33333	1.15385	1.2	2	0.214286	0.128571	0.114286	0.177778	0.0769231	0.04	0.0333333			CONTROL	1.2	1.4	1.6	1.4	0.2			day 4	0.8	0.9	0.7	1	1.1	1.4	1.2	0.8	1.2	0.7	1.1	1	1	0.9	0.8	1	0.8	0.9	1.1	1.1	0.9	0.9
CONTROL	0.2	0.614286	0.6	0.685714	1.2766	0.869565	1.46341	0.1	0.0142857	0.0428571	0.228571	0.12766	0.15942	0.195122			CONTROL	1.6	5.2	5.4	1.6	0.4			day 5	1.1	1.2	1.3	1.6	1.6	1.5	1.5	0.9	1.4	0.9	0.8	1.4	1.1	1.1	1.3	1.3	0.8	0.9	1.2	1.3	0.9	1.6
Cre	0.328571	0.542857	0.585714	0.842857	2.30769	1.62162	1.875	0.285714	0.142857	0.1	0.214286	0.769231	0.27027	0.4375			Cre	1.4	2.4	1.2	1	0.4			day 6	1.2	1.1	1.4	1.8	1.5	1.2	1.7	0.8	1.6	0.9	1.2	1.6	0.7	1.4	1	1.2	0.8	1.4	1.2	1.6	1	2
Cre	0.314286	0.557143	0.671429	0.785714	1.25	0.585714	1.15385	0.142857	0.0571429	1.32857	0.7	0.416667	0.128571	0.134615			Cre	2.2	0.8	1.4	0.2	0.4
CONTROL	0.428571	0.714286	0.728571	0.742857	1.69635	1.32013	2.25141	0.742857	0.2	0.271429	0.228571	0.508906	0.110011	0.450281			CONTROL	3.2	1.8	4.8	1.8	2			devalued
Cre	0.471429	0.714286	0.742857	1.23001	2.15595	2.43112	2.45902	0.114286	0.471429	0.2	0.287003	1.4373	0.688817	0.286885			Cre	6	5.2	2.6	1.4	1.2			day 1	0.6	0.5	0.7	0.5	0.6	1.3	0.5	0.3	0.6	0.5	0.5	0.6	1.1	0.6	0.9	0.4	0.7	0.5	0.9	0.4	0.9	0.7
Cre	0.571429	0.828571	0.814286	1.45914	2.01342	1.92926	2.41158	0.628571	0.557143	0.242857	0.26751	0.469799	0.257235	0.200965			Cre	4.6	3	2	1	0			day 2	0.7	0.3	0.4	0.6	0.6	0.9	0.3	0.5	0.6	0.8	0.8	0.7	0.8	0.5	0.5	0.4	0.6	0.5	0.5	0.6	0.5	0.5
CONTROL	0.0714286	0.328571	0.785714	0.785714	1.2605	1.74267	1.76367	0.0142857	0.0428571	0.114286	0.328571	0.12605	0.145222	0.176367			CONTROL	3.2	0.8	0.6	0.6	1			day 3	0.5	0.4	0.3	0.5	0.3	0.6	0.7	0.4	0.3	0.6	0.3	0.6	0.7	0.2	0.6	0.4	0.3	0.6	0.5	0.3	0.7	0.9
CONTROL	0.571429	0.571429	1.26396	1.91388	2.20022	3.0581	1.75285	0.157143	0.3	0.463451	0.542265	0.0733407	0.0509684	0.321356			CONTROL	6.6	6.8	3.2	8.8	2.8			day 4	0.3	0.3	0.3	0.1	0.1	0.6	0.6	0.4	0.7	0.6	0.5	0.7	0.6	0	0.6	0.8	0.2	0.7	0.7	0	0.8	0.8
Cre	0.4	0.671429	0.8	0.757143	1.0404	1.50075	1.69875	0.0857143	0.257143	0.7	0.314286	0.242761	0.325163	0.424689			Cre	2	1.2	0.4	1.4	2.4			day 5	0.1	0.3	0.1	0.2	0.1	0.9	0.1	0.7	0.6	0.7	0.4	0.5	0.5	0.3	0.8	0.7	0.2	0.5	0.8	0	0.6	0.6
Cre	0.657143	0.962773	1.39373	1.78571	1.27119	2.64667	2.6087	0.171429	0.224647	0.650407	0.714286	0.317797	0.220556	0.434783			Cre	4.4	1.4	1.2	1	0.4			day 6	0	0	0.2	0.1	0	1	0	0.7	0.5	0.9	0.6	0.5	0.5	0.1	0.9	0.6	0.1	0.3	0.8	0	0.8	0.6
CONTROL	0.585714	0.642857	0.728571	0.642857	1.02442	3.31492	1.10436	0.2	0.171429	0.257143	0.242857	0.614649	1.43646	0.294497			CONTROL	7.2	10	5.8	7.2	6.6
CONTROL	0.0571429	0.0285714	0.485714	0.442857	0.842857	0.922651	1.48148	0.0714286	0.0142857	0.128571	0.114286	0.285714	0.276795	0.0987654			CONTROL	2.8	1.4	0.6	2.2	9
CONTROL	0.542857	0.771429	0.814286	0.657143	0.97561	1.61421	2.14823	0.1	0.121429	0.885714	0.214286	0.308943	0.295938	0.322234			CONTROL	7.2	10	2.2	2.8	3.4
Cre	0.571429	0.742857	0.814286	0.642857	1.13895	1.66343	1.65198	0.314286	0.271429	0.257143	0.271429	0.22779	0.0277239	0.0825991			Cre	2.8	2.4	2.2	2	2.4
Cre	0.0285714	0.742857	0.8	0.886918	1.7326	1.74571	2.27704	0.0142857	0.171429	0.214286	0.221729	0.288767	0.378237	0.379507			Cre	2.8	2.4	0.8	2	2.6
[truncated: 85 more columns]

## Sheet: figure4
figure 4A: OFC			figure 4A: PL			figure 4A: IL			figure 4A: CA1			figure 4B-C					figure 4D			figure 4G	left side																					right side
control	bred		control	bred		control	bred		control	bred			mush	stubby	thin		density	ratio		ctrl	0.185714	0.714286	0.529106	0.528571	0.728571	0.759658	0.442857	2.7027	0.953948	0.952021	0.128571	0.1	0.404412	0.0142857	0.271429	0.253807	0.257143	0	0.128205	0.322581		ctrl	8	3.3	0	1.4	5
1.41	1.5		0.831395	1.14242		0.758331	1.00919		1.47317	1.98471		resilient	0.450172	0.191087	0.357621		1.5	1.42857		ipsi	0.314286	0.1	0.142857	0.657143	0.5	1.71429	1.21526	0.816234	1.41042	2.4	0.0857143	0.0142857	0	0.1	0.1	0.142857	0.245098	0.108108	0.331126	0.12		ipsi	10.4	5.2	0	0.4	0
1.42	1.46		1.58365	0.819088		0.833166	0.752518		1.70725	1.98258		resilient	0.508688	0.157368	0.333945		1.46	1.30769		contra	0.314286	0.657143	0.5266	0.7	0.571429	0.685714	2.22222	0.814286	1.35135	2.37154	0.1	0.142857	0.168421	0.0714286	0	0.0285714	0.037037	0.0285714	0.135135	0.118577		contra	5.6	5.2	6.2	0.6	0.4
1.44	1.52		0.962381	0.821389		0.861626	0.941695		1.76022	2.43533		resilient	0.402612	0.26997	0.327418		1.42	1.75		ctrl	0.271429	0.185714	0.228571	0.428571	0.342857	0.457143	0.685714	0.585714	0.628571	0.728571	0.0285714	0.328571	0.0714286	0.0714286	0.0428571	0.0857143	0.0714286	0	0.142857	0.1		ctrl	3.6	4.2	4.4	1.6	0
1.17	1.68		0.888422	0.90792		0.924549	0.902035		1.87875	1.70824		poor	0.29034	0.204295	0.505365		1.17	3		ctrl	0.228571	0.485714	0.642857	0.728571	0.585714	0.714286	0.842857	1.10187	0.771429	1.0118	0.0285714	0.0714286	0.185714	0.214286	0.0571429	0.157143	0.0428571	0.291262	0.0428571	0.0674536		ctrl	6.8	5	3.4	2.2	4.8
1.19	1.49		0.993053	1.12548		0.903777	0.741101		1.93075	1.78521		poor	0.457586	0.181051	0.361363		1.19	1.54545		ipsi	0.257143	0.3	0.642857	0.457143	0.214286	0.485714	0.657143	0.828571	0.814286	0.985222	0.0571429	0.0428571	0.1	0.0428571	0.0714286	0.0142857	0.0857143	0.128571	0.0857143	0.0492611		ipsi	7	4.8	2.6	4.2	3.4
1.42	1.49		0.95093			0.844637			1.98306			resilient	0.502353	0.149391	0.348256		1.52	0.214286		contra	0.271429	0.728571	0.785714	0.728571	0.385714	0.771429	0.814286	1.65746	1.64835	2.22222	0.0857143	0.257143	0.385714	0.257143	0.0571429	0.157143	0.171429	0.248619	0.192308	0.222222		contra	7.6	7.8	2.2	0.8	1
1.49			0.926939			0.889878			1.80802			resilient	0.488334	0.21158	0.300087		1.42	2		ipsi	0.2	0.657143	0.614286	0.685714	0.936037	1.52284	1.33333	1.25523	3.125	1.19256	0.0714286	0.171429	0.742857	0.671429	0.156006	0.101523	0.0666667	0.083682	0.0520833	0.368098		ipsi	3.6	1.8	1	2	1.6
												poor	0.348496	0.243391	0.408114		1.68292	1.375		ipsi	0.657143	0.585714	0.457143	0.471429	0.585714	0.457143	1.99336	0.542857	0.428571	0.214286	0.185714	0.114286	0.0857143	0	0	0.0142857	0.0332226	0.0285714	0	0		ipsi	3.6	0	0	0.8	0
												resilient	0.433438	0.228074	0.338488		1.49124	1.45455		contra	0.142857	0.228571	0.514286	0.657143	0.342857	0.728571	1.64384	0.671429	1.7094	0.842857	0.0571429	0.0571429	0.1	0.0142857	0.0142857	0.0428571	0.109589	0	0.19943	0.114286		contra	2	0	1.4	0	1.2
												resilient	0.40734	0.243075	0.349585		1.48829	0.736842		ctrl	0.157143	0.314286	0.757143	0.571429	0.571429	0.728571	0.8	1.42857	1.91693	0.757143	0.0571429	0.0428571	0.171429	0.0428571	0.0142857	0	0.0142857	0	0.0319489	0		ctrl	7.6	5.8	7.4	7	1.2
												poor	0.441611	0.242732	0.315657		1.48977	0.923077		ctrl	0.457143	0.0857143	0.528571	0.571429	0.7	0.771429	0.900901	0.742857	1.34529	0.757143	0.2	0.0285714	0.0714286	0.185714	0.2	0.5	0.570571	0.542857	0.313901	0.157143		ctrl	14	9.8	9.2	3.4	5.8
												poor	0.304141	0.280208	0.415651		1.1119	2.2		ipsi	0.0428571	0.0714286	0.485714	0.557143	0.471429	1.20724	0.842857	0.757143	2.09059	0.571429	0.0428571	0.0285714	0.0714286	0.0714286	0.0285714	0.0603622	0.0285714	0.0428571	0	0.0285714		ipsi	7	2.6	1.8	5.2	2.2
												resilient	0.393427	0.214612	0.391961		0.925118	2.14286		ctrl	0.257143	0.1	0.514286	0.814286	0.785714	0.89153	0.585106	1.69972	1.79641	2.38095	0.142857	0.0714286	0.1	0.0571429	0.0857143	0.0594354	0.106007	0.0849858	0.179641	0.119048		ctrl	12.6	7.4	3.8	5.8	2
																	0.915052	3.5		ctrl	0.157143	0.571429	0.557143	0.4	0.514286	0.571429	1.58511	2.23881	0.742857	0.742857	0.0285714	0.157143	0.1	0.0428571	0.157143	0.0428571	0.00905797	0.149254	0.0285714	0.0285714		ctrl	13.8	1.2	4	7.2	2.2
													posthocs 1-tailed based on hypotheses				1.32279	1.72727		ipsi	0.157143	0.614286	0.742857	0.8	0.638866	1.41509	2.54237	0.900901	2.72727	2.14286	0.142857	0.128571	0.214286	0.157143	0.20979	0.117925	0.29661	0.24024	0.227273	0.0714286		ipsi	9.6	5.8	10	2	7.8
													from Whyte et al., 2019, J. Neurosci.				1.25527	1.28571		contra	0.3	0.157143	0.0714286	0.114286	0.114286	0.257143	0.342857	0.3	0.385714	0.371429	0.0428571	0.0571429	0.0142857	0	0.0285714	0.0142857	0.0428571	0.0142857	0.0285714	0.142857		contra	1	1	1.4	0	0.2
																	1.08051	3.33333		contra	0.4	0.157143	0.0857143	0.471429	0.961538	1.05448	1.19284	0.555556	1.02864	0.900901	0.171429	0.0428571	0.0428571	0.171429	0.288462	0.0702988	0.159046	0.222222	0.287356	0.045045		contra	7.4	3.4	4.8	1	4
												behavior					1.02094	1.72727		ipsi	0.271429	0.514286	0.6	0.557143	0.757143	0.542857	0.757143	0.842857	0.977199	1.27119	0.0571429	0.0857143	0.0714286	0.3	0.128571	0.128571	0.142857	0.3	0.114007	0.317797		ipsi	2	2.2	0.4	0	0
												2.41379	resilient				1.50574	1.6		contra	0.3	0.257143	0.442857	0.542857	0.314286	0.542857	0.628571	0.828571	0.742857	0.757143	0.257143	0.0428571	0.114286	0.0857143	0.257143	0.4	0.171429	0.171429	0.371429	0.171429		contra	6.8	3.8	3.2	3	3
												2.95455	resilient				1.07183	5		ipsi	0.0714286	0.0142857	0.0285714	0.0571429	0.0285714	0.0285714	0	0.0714286	0.628571	0.9375	0.0285714	0	0	0	0	0	0	0.0285714	0.185714	0.046875		ipsi	3	2.4	0.6	1.4	1.4
												7.6	resilient							contra	0.328571	0.1	0.1	0.471429	0.414286	0.471429	0.414286	0.442857	0.385714	0.6	0.0857143	0.257143	0.0428571	0.0714286	0.0571429	0.0428571	0.0142857	0.0428571	0.0142857	0.128571		contra	0.6	3.2	2.2	2.6	0.2
												1	poor							contra	0.257143	0.2	0.214286	0.7	0.557143	0.657143	0.542857	0.528571	0.742857	1.13852	0.0857143	0.0142857	0.0571429	0.0428571	0.114286	0.0571429	0.1	0.142857	0.128571	0.0379507		contra	2.6	5.2	0.2	0.2	0
												0.517241	poor							ipsi	0.614286	0.6	0.642857	0.742857	0.685714	0.671429	0.628571	0.8	0.771429	1.1257	0.114286	0.0571429	0.114286	0.0714286	0.0857143	0.1	0.0428571	0.0428571	0.0857143	0		ipsi	3.2	1.6	1.4	4	3.4
												2.18182	resilient							contra	0.314286	0.471429	0.528571	0.714286	0.328571	0.414286	0.557143	0.571429	0.857143	0.8	0.0714286	0.157143	0.228571	0.171429	0.142857	0.0714286	0.157143	0.257143	0.2	0.114286		contra	4.8	2.8	1.4	1.2	0.2
												1.56522	resilient							contra	0.128571	0.328571	0.442857	0.485714	0.385714	0.528571	0.442857	0.628571	0.5	0.842857	0.0428571	0.0285714	0.0285714	0.128571	0.0571429	0.0714286	0.0857143	0.242857	0.128571	0.3		contra	2.4	4.8	0	0.8	0.4
												0.527273	poor							ipsi	0.128571	0.357143	0.371429	0.571429	0.485714	0.457143	0.5	0.6	0.585714	0.6	0.0714286	0.0285714	0.0428571	0.0714286	0.0285714	0.0142857	0.0142857	0.0857143	0.0428571	0.128571		ipsi	0.4	1	0.2	0.2	0.4
												1.04082	resilient							ipsi	0.514286	0.3	0.714286	0.657143	0.157143	0.457143	0.571429	0.628571	0.685714	0.757143	0.128571	0.0571429	0.0857143	0.242857	0.0857143	0.0285714	0.0571429	0.242857	0.242857	0.271429		ipsi	4.8	0.4	0	2.8	2.4
												1.21739	resilient							contra	0.257143	0.242857	0.4	0.471429	0.442857	0.428571	0.428571	0.457143	0.457143	0.757143	0.1	0.0142857	0.142857	0.114286	0.0571429	0.0285714	0	0	0.0571429	0.271429		contra	0.6	0.6	0	0	0.8
												0.807692	poor							ctrl	0.428571	0.228571	0.228571	0.642857	0.585714	0.628571	0.96463	0.7	0.671429	1.32159	0.228571	0.1	0.157143	0.3	0.214286	0.1	0.305466	0.2	0.0571429	0.0440529		ctrl	2.6	3.8	7	7.2	3
												0.587302	poor							ipsi	0.142857	0.342857	0.457143	0.442857	0.214286	0.485714	0.428571	1.11732	0.671429	0.882353	0.114286	0.0714286	0.0428571	0	0	0.0714286	0	0.0931099	0.0285714	0.102941		ipsi	6	3.8	4.4	4.4	4.8
												2.66667	resilient							contra	0.228571	0.3	0.471429	0.969305	0.471429	0.442857	0.428571	0.657143	0.8	1.11111	0.171429	0.0428571	0.128571	0.0969305	0.1	0.0428571	0.0142857	0.0571429	0.0857143	0.0740741		contra	1	0.2	0	0.6	0
																				contra	0.4	0.257143	0.642857	1.06952	0.571429	0.485714	0.842857	0.842857	0.970874	1.45985	0.171429	0.0428571	0.0571429	0.142602	0.142857	0.0428571	0.357143	0.0285714	0.0323625	0.0729927		contra	4.8	3.6	2.8	0.6	0.6
																				ctrl	0.457143	0.285714	0.3	0.457143	0.357143	0.257143	0.471429	0.442857	0.442857	0.5	0.171429	0.1	0.0714286	0.0714286	0.0285714	0.0857143	0.1	0.371429	0.242857	0.214286		ctrl	3.4	0.2	2.2	3	0.2
																				ctrl	0.314286	0.628571	0.614286	0.671429	0.385714	0.542857	0.557143	0.614286	0.771429	1.00167	0.171429	0.471429	0.314286	0.228571	0.414286	0.128571	0.2	0.0428571	0.128571	0.166945		ctrl	4.2	1.2	2.8	3.6	4.6
																				ctrl	0.185714	0.271429	0.314286	0.442857	0.4	0.6	0.542857	0.471429	0.7	1.10906	0.114286	0.0714286	0	0.0428571	0.1	0.185714	0.114286	0.0428571	0.0714286	0.221811		ctrl	5.2	2.2	2.8	0.8	1.2
																				ctrl	0.4	0.1	0.485714	0.485714	0.428571	0.485714	0.442857	0.485714	0.585714	0.485714	0.142857	0.0714286	0.0285714	0.0714286	0.1	0.185714	0.0285714	0.0285714	0.1	0.114286		ctrl	2.2	1.4	6.4	2	0.6
																				ctrl	0.285714	0.214286	0.171429	0.0714286	0.0714286	0.0142857	0.0428571	0.0428571	0.185714	0.285714	0.0571429	0.0857143	0.257143	0.0285714	0.0142857	0	0.0142857	0	0.0571429	0.0142857		ctrl	0.8	1.8	2.6	3.8	0
																				ctrl	0.3	0.371429	0.442857	0.514286	0.0428571	0.185714	0.528571	0.514286	0.6	0.881057	0.0714286	0.0857143	0.2	0.228571	0	0.0857143	0.185714	0.2	0.371429	0.51395		ctrl	0.6	0.4	2.6	1.8	1.6
																				ctrl	0.614286	0.257143	0.242857	0.514286	0.442857	0.3	0.628571	0.8	0.757143	0.916031	0.1	0.1	0.0142857	0.242857	0.185714	0.0285714	0.314286	0.128571	0.0428571	0.381679		ctrl	1.8	1.8	2.2	2.2	0.4
																																											non-normal comparisons were transformed

## Sheet: supplement
figure 1
	contingent	noncontingent		contingent	noncontingent
control	1.41667	0.65	experimentally-bred	1.25	0.75
control	2.75714	1.08571	experimentally-bred	1.32	0.52
control	2.625	1.2	experimentally-bred	2.05556	1.4
control	1.475	0.675	experimentally-bred	1.875	1.125
control	0.78	1.2	experimentally-bred	1.55	1.5
control	1.03333	0.7
protein quantification
	Calmodulin
	DMS - Ctrl	DMS - Naïve	DMS - Beh			VS - Ctrl	VS - Naïve	VS - Beh
	1.03413	2.25906	1.43405			1.22873	0.916702	1.08004
	1.07136	0.897111	1.34329			0.730505	0.613376	0.67255
	0.894505	1.56105	1.17452			1.04077	0.997864	1.06113
	0.824557	1.21601	0.643514			1.37923	0.541791	1.34001
	0.704316	0.780446	1.05352			0.620765	1.16613	1.35895
	1.47113	0.586077	0.979307				1.17122	0.916702
		0.670161	0.541764					0.613376
			1.67654					0.997864
			0.965634					0.541791
			0.686856					1.16613
			0.735011					1.17122
			0.967206
			0.666215
	GluN2B					VS
	DMS - Ctrl	DMS - Naïve	DMS - Beh			VS - Ctrl	VS - Naïve	VS - Beh
	1.11906	0.798669	1.00382			0.87248	1.23795	1.22682
	0.82299	1.11013	1.07534			1.36888	1.88515	1.28272
	1.05794	0.893103	0.641709			0.836331	1.24177	1.23976
	0.953313	0.716952	0.849721			0.922311	0.978755	1.41043
	1.43427	1.10505	0.577199			0.725061	1.04979	1.00261
	0.612414	1.0659	1.01841			1.25047	1.16786	1.99302
		1.05415	1.11858			1.02447	1.69803	1.35033
			0.954252					1.90513
			0.795806					0.910828
			0.178285					1.28685
			1.26839					0.804929
			1.14628					1.32155
			1.3664					1.77313
			1.02876
	Tau
	DMS - Ctrl	DMS - Beh	DMS - Naïve			VS - Ctrl	VS - Beh	VS - Naïve
	0.87618	0.866542	1.00701			1.30855	1.01418	1.09077
	1.02445	1.07903	0.982831			1.11378	1.31672	1.62216
	1.09937	0.965014	1.12967			0.47813	0.806796	0.831932
	1.17097	1.02643	0.867103			1.09955	0.886819	1.45175
	0.829028	0.694441	0.850708			1.08273	0.80399	0.843286
		1.03682	0.9257			0.834244	0.769666	0.788292
		1.22154	1.01283			1.08303	0.643252	0.838393
		0.986366					1.35342
		1.05666					0.849562
		0.73918					0.768977
		0.955941					0.792896
		0.944504					0.954909
		0.916507
	TH
	DMS - Ctrl	DMS - Naïve	DMS - Beh			VS - Ctrl	VS - Naïve	VS - Beh
	1.12545	1.09784	1.26978			0.604339	0.506406	1.32121
	0.962978	0.812428	0.940516			1.54678	1.09535	0.755178
	0.911575	1.1739	1.04156			0.418655	1.21874	1.26031
	0.988205	0.697443	0.990362			1.43022	1.65429	0.097816
	0.951252	1.55924	0.826618			0.676457	0.811901	0.938542
	1.06054	0.866096	1.25643			1.06788	0.772896	0.361933
		1.67931	1.47375			1.25566	0.711767	0.382212
			1.00848					1.15249
			0.84578					1.83497
			0.935431					1.37636
			1.24343					0.319509
			0.649116					0.516427
			1.32001
	tubulin
	DMS - Ctrl	DMS - Naïve	DMS - Beh			VS - Ctrl	VS - Naïve	VS - Beh
	0.949411	0.92602	0.918278			1.4072	1.17178	0.835282
	1.02027	1.03096	1.066			1.1494	0.877001	0.855643
	1.03031	1.12337	1.0796			0.717946	1.00131	0.986252
	1.10466	1.11571	1.01329			0.725462	0.796951	0.943943
	0.922951	1.0172	0.870718			1.18463	0.903312	0.866207
	0.972387	1.054	1.12076			0.919087	0.955866	0.808804
		1.23034	1.13624			0.896287	0.825539	1.09268
			0.969395					0.930683
			0.950644					0.795663
			0.94052					0.989203
			0.843625					0.782914
			1.13965					0.859809
			0.932994					0.77157
			1.2317
Maternal behaviors, "sel" refers to experimentally-bred mice
lick/groom									nest building/snout contact								passive nursing								arched back nursing								no contact
sel	0.15	0	0.05	0	0	0.05	0.3		0.05	0	0	0.05	0.05	0	0		0.15	0	0.4	0.05	0.4	0.85	0.3		0.1	0.1	0.55	0.5	0.55	0.1	0.35		0.55	0.9	0	0.4	0	0	0.05
sel	0.2	0.3	0.05	0.05	0	0.1	0		0.1	0	0.05	0.15	0.75	0	0.15		0	0.65	0.9	0.8	0	0.9	0		0	0.05	0	0	0	0	0.15		0.7	0	0	0	0.25	0	0.7
sel	0	0.35	0.55	0.55	0	0	0.1		0.2	0	0	0.05	0.05	0	0.05		0	0.55	0.25	0.25	0.65	0.55	0.6		0	0	0	0	0.15	0.45	0.15		0.8	0.1	0.2	0.15	0.15	0	0.1
sel	0.1	0.1	0.45	0	0	0.15	0		0	0.5	0.05	0.05	0.1	0	0		0.2	0	0.1	0.85	0.05	0.35	0.8		0.65	0.4	0.4	0.1	0.15	0.3	0.2		0.05	0	0	0	0.7	0.2	0
sel	0	0.05	0.35	0.25	0	0	0		0.35	0	0.05	0.3	0	0.3	0		0.35	0.5	0.45	0.35	0.95	0	1		0	0.45	0.15	0.05	0.05	0.05	0		0.3	0	0	0.05	0	0.65	0
sel	0.1	0.05	0.15	0.45	0.55	0.1	0		0.15	0.45	0.1	0.15	0.05	0.1	0.55		0.3	0.1	0.65	0.15	0.05	0.75	0		0.1	0	0	0	0	0	0		0.35	0.4	0.1	0.25	0.35	0.05	0.45
sel	0.15	0.15	0	0	0	0.05	0.1		0.05	0.15	0	0	0	0	0.15		0.2	0.3	0.7	0.7	0.15	0.7	0.45		0	0	0.3	0.3	0.7	0.25	0		0.6	0.4	0	0	0.15	0	0.3
sel	0.2	0.15	0.1	0.05	0	0.05	0		0.35	0	0	0.2	0.15	0	0.25		0.05	0.7	0.75	0.15	0.05	0.8	0.25		0	0.1	0.15	0.5	0	0.1	0		0.4	0.05	0	0.1	0.8	0.05	0.5
sel	0.1	0.3	0	0	0.2	0.1	0.05		0.15	0	0	0	0	0.05	0		0	0.25	0.95	0.75	0.6	0.7	0.7		0.35	0.25	0.05	0.25	0.2	0.1	0.05		0.4	0.2	0	0	0	0.05	0.2
ctrl	0.15	0.15	0	0	0	0.1	0.55		0.25	0.25	0	0.45	0	0	0		0	0.25	1	0.15	0.3	0.9	0.45		0.05	0	0	0.1	0.7	0	0		0.55	0.35	0	0.3	0	0	0
ctrl	0	0	0	0	0.05	0	0.05		0.45	0	0	0	0.45	0	0.3		0	1	1	1	0.05	1	0.2		0	0	0	0	0	0	0		0.55	0	0	0	0.45	0	0.45
ctrl	0.95	0.5	0.35	0.65	0	0	0.1		0.05	0	0.1	0	0	0	0		0	0.35	0.3	0.35	0	0.4	0.6		0	0	0	0	0	0.6	0		0	0.15	0.25	0	1	0	0.3
ctrl	0.55	0.05	0	0.25	0.15	0	0		0.15	0.05	0	0.1	0.05	0.05	0.1		0.1	0.25	0.15	0.2	0.5	0.05	0.05		0.15	0.15	0.05	0.05	0.2	0.05	0		0.05	0.5	0.8	0.4	0.1	0.85	0.85
ctrl	0	0	0	0	0.05	0.25	0		0.15	0.05	0	0	0.3	0.1	0.45		0.05	0	0.35	0	0	0.5	0		0	0	0.65	0	0	0.1	0		0.8	0.95	0	1	0.65	0.05	0.55
ctrl	0.1	0	0.1	0.2	0	0	0.1		0.35	0	0.05	0	0	0	0.05		0.1	0.7	0.8	0.65	0.7	0.7	0.85		0	0.3	0.05	0.15	0.3	0.3	0		0.45	0	0	0	0	0	0
ctrl	0.05	0.05	0	0	0	0	0.05		0.1	0	0	0.05	0.15	0	0		0.25	0.3	0.3	0	0	0.75	0.85		0	0.65	0.6	0.2	0.1	0.25	0.05		0.6	0	0.1	0.75	0.75	0	0.05
ctrl	0.3	0.2	0	0	0.45	0.05	0		0.1	0.1	0	0	0	0	0		0.15	0.05	1	0.2	0.35	0.45	0.95		0.4	0.5	0	0.8	0.2	0.1	0.05		0.05	0.15	0	0	0	0.4	0
